# Supplementary material for: Performance of Multilevel Methods for Excited States
Source: J Phys Chem A. 2022 Sep 12;126(37):6548–57. doi: 10.1021/acs.jpca.2c05013 (PMC9511572; doi:10.1021/acs.jpca.2c05013)
Supplement: Supplementary file 1 — jp2c05013_si_001.xlsx [file jp2c05013_si_001.xlsx]

## Sheet: All_results
All result are given in eV.
	Transition is not found			PbE						L-ADC(2)	PC embedding (iao)		ONIOM-ME		ONIOM-EE (iao)		PBE	PBE0			Reference				PbE						L-ADC(2)	PC embedding (iao)		ONIOM-ME		ONIOM-EE (iao)		PBE	PBE0			PbE						L-ADC(2)	PC embedding (iao)
				PBE density		HF density		PBE0 density			PBE	PBE0	PBE	PBE0	PBE	PBE0									PBE density		HF density		PBE0 density			PBE	PBE0	PBE	PBE0	PBE	PBE0					PBE density		HF density		PBE0 density			PBE
#	Character	Complex	Si	E_exc, loc	E_exc, noloc	E_exc, loc	E_exc, noloc	E_exc, loc	E_exc, noloc												E_exc, full	E_exc, isolated	shift, full		shift, loc	shift, noloc	shift, loc	shift, noloc	shift, loc	shift, noloc												error, loc	error, noloc	error, loc	error, noloc	error, loc	error, noloc
1	pi-pi*	1d	1	4.0207	3.9948	4.0526	4.0215	4.0323	4.0025	4.0406	4.1858	4.1805	4.2311	4.0027	3.9627	3.9989	3.5027	4.0418			3.9983	4.2983	-0.3		-0.2776	-0.3035	-0.2457	-0.2768	-0.266	-0.2958	-0.2577	-0.1125	-0.1178	-0.0672	-0.2956	-0.3356	-0.2994	-0.7956	-0.2565			0.0224	-0.0035	0.0543	0.0232	0.034	0.0042	0.0423	0.1875
2	n-pi*	1d	3	5.2748	5.3318	5.2783	5.3274	5.2888	5.3407	5.0131	4.89	4.9103	4.7508	5.0219	4.7289	5.0212	4.2166	4.8653			5.0058	4.4837	0.5221		0.7911	0.8481	0.7946	0.8437	0.8051	0.857	0.5294	0.4063	0.4266	0.2671	0.5382	0.2452	0.5375	-0.2671	0.3816			0.269	0.326	0.2725	0.3216	0.283	0.3349	0.0073	-0.1158
3	pi-pi*	1d	2	4.7896	4.7713	4.8089	4.7846	4.7964	4.7743	4.7951	4.8759	4.8729	4.724	4.8318	5.0035	4.8278	4.1088	4.6916			4.7745	4.956	-0.1815		-0.1664	-0.1847	-0.1471	-0.1714	-0.1596	-0.1817	-0.1609	-0.0801	-0.0831	-0.232	-0.1242	0.0475	-0.1282	-0.8472	-0.2644			0.0151	-0.0032	0.0344	0.0101	0.0219	-0.0002	0.0206	0.1014
4	n-pi*	1d	7	6.4924	6.498	6.4783	6.5263	6.5	6.544	6.193	6.3133	6.3106	5.9084	6.094	5.7373	5.9725	5.1446	6.1302			6.1939	5.5367	0.6572		0.9557	0.9613	0.9416	0.9896	0.9633	1.0073	0.6563	0.7766	0.7739	0.3717	0.5573	0.2006	0.4358	-0.3921	0.5935			0.2985	0.3041	0.2844	0.3324	0.3061	0.3501	-0.0009	0.1194
5	pi-pi*	1d	4	5.6765	5.6463	5.7053	5.6695	5.6868	5.6526	5.6601	5.8223	5.8169	5.315	5.9984	5.1555	5.8258	4.2962	5.8876			5.6417	5.9466	-0.3049		-0.2701	-0.3003	-0.2413	-0.2771	-0.2598	-0.294	-0.2865	-0.1243	-0.1297	-0.6316	0.0518	-0.7911	-0.1208	-1.6504	-0.059			0.0348	0.0046	0.0636	0.0278	0.0451	0.0109	0.0184	0.1806
6	pi-pi*	1h	1	3.997	3.9801	4.0282	4.0082	4.0071	3.9874	4.0275	4.1995	4.196	4.1699	3.9823	3.9511	3.9918	3.4943	4.032			3.9772	4.2904	-0.3132		-0.2934	-0.3103	-0.2622	-0.2822	-0.2833	-0.303	-0.2629	-0.0909	-0.0944	-0.1205	-0.3081	-0.3393	-0.2986	-0.7961	-0.2584			0.0198	0.0029	0.051	0.031	0.0299	0.0102	0.0503	0.2223
7	n-pi*	1h	3	4.9243	4.9567	4.91	4.9406	4.9289	4.9596	4.8051	4.8862	4.8841	4.4103	4.8538	4.3822	4.8257	3.8775	4.6993			4.7929	4.5295	0.2634		0.3948	0.4272	0.3805	0.4111	0.3994	0.4301	0.2756	0.3567	0.3546	-0.1192	0.3243	-0.1473	0.2962	-0.652	0.1698			0.1314	0.1638	0.1171	0.1477	0.136	0.1667	0.0122	0.0933
8	pi-pi*	1h	2	4.7899	4.7798	4.8071	4.7931	4.7954	4.7827	4.7997	4.6919	4.7003	4.2249	4.8142	4.4636	4.8237	3.5589	4.6651			4.779	4.9498	-0.1708		-0.1599	-0.17	-0.1427	-0.1567	-0.1544	-0.1671	-0.1501	-0.2579	-0.2495	-0.7249	-0.1356	-0.4862	-0.1261	-1.3909	-0.2847			0.0109	0.0008	0.0281	0.0141	0.0164	0.0037	0.0207	-0.0871
9	n-pi*	1h	5	6.0221	5.9354	6.0471	5.9998	6.03	5.9632	5.9255	5.8285	5.825	4.9578	5.5352	4.8867	5.476	4.3108	5.6315			5.929	5.5761	0.3529		0.446	0.3593	0.471	0.4237	0.4539	0.3871	0.3494	0.2524	0.2489	-0.6183	-0.0409	-0.6894	-0.1001	-1.2653	0.0554			0.0931	0.0064	0.1181	0.0708	0.101	0.0342	-0.0035	-0.1005
10	pi-pi*	1h	4	5.6526	5.6231	5.6798	5.6536	5.6615	5.6323	5.6341	5.7753	5.7854	5.1749	5.3427	5.1844	5.3595	4.1527	5.2287			5.6155	5.9252	-0.3097		-0.2726	-0.3021	-0.2454	-0.2716	-0.2637	-0.2929	-0.2911	-0.1499	-0.1398	-0.7503	-0.5825	-0.7408	-0.5657	-1.7725	-0.6965			0.0371	0.0076	0.0643	0.0381	0.046	0.0168	0.0186	0.1598
11	pi-pi*	1i	1	4.19	4.1692	4.1903	4.1777	4.1904	4.1718	4.1948	4.2076	4.2051	4.2881	4.1613	4.2157	4.171	3.6884	4.2114			4.1618	4.2635	-0.1017		-0.0735	-0.0943	-0.0732	-0.0858	-0.0731	-0.0917	-0.0687	-0.0559	-0.0584	0.0246	-0.1022	-0.0478	-0.0925	-0.5751	-0.0521			0.0282	0.0074	0.0285	0.0159	0.0286	0.01	0.033	0.0458
12	n-pi*	1i	2	4.6027	4.5945	4.6003	4.5935	4.6019	4.5934	4.5937	4.5845	4.5847	4.4511	4.5947	4.5405	4.5939	3.7012	4.4476			4.5873	4.5756	0.0117		0.0271	0.0189	0.0247	0.0179	0.0263	0.0178	0.0181	0.0089	0.0091	-0.1245	0.0191	-0.0351	0.0183	-0.8744	-0.128			0.0154	0.0072	0.013	0.0062	0.0146	0.0061	0.0064	-0.0028
13	pi-pi*	1i	3	4.8806	4.8696	4.8784	4.8718	4.8803	4.8706	4.8831	4.885	4.8833	4.8914	4.8921	4.8732	4.8743	4.3427	4.7275			4.8626	4.9242	-0.0616		-0.0436	-0.0546	-0.0458	-0.0524	-0.0439	-0.0536	-0.0411	-0.0392	-0.0409	-0.0328	-0.0321	-0.051	-0.0499	-0.5815	-0.1967			0.018	0.007	0.0158	0.0092	0.0177	0.008	0.0205	0.0224
14	n-pi*	1i	4	5.6656	5.6568	5.6629	5.6553	5.6646	5.6554	5.6451	5.6391	5.64	5.6605	5.6538	5.6586	5.6544	4.6396	5.5409			5.648	5.6151	0.0329		0.0505	0.0417	0.0478	0.0402	0.0495	0.0403	0.03	0.024	0.0249	0.0454	0.0387	0.0435	0.0393	-0.9755	-0.0742			0.0176	0.0088	0.0149	0.0073	0.0166	0.0074	-0.0029	-0.0089
15	pi-pi*	1i	5	5.7981	5.7559	5.7988	5.7804	5.7985	5.7686	5.7839	5.8137	5.8111	5.7028	5.7909	5.6643	5.7578	5.0564	5.8905			5.7578	5.8735	-0.1157		-0.0754	-0.1176	-0.0747	-0.0931	-0.075	-0.1049	-0.0896	-0.0598	-0.0624	-0.1707	-0.0826	-0.2092	-0.1157	-0.8171	0.017			0.0403	-0.0019	0.041	0.0226	0.0407	0.0108	0.0261	0.0559
16	pi-pi*	1j	1	4.2494	4.2324	4.2592	4.2373	4.2534	4.233	4.2552	4.2808	4.2794	3.4581	4.2107	3.2167	4.2197	2.7486	4.2532			4.2281	4.3165	-0.0884		-0.0671	-0.0841	-0.0573	-0.0792	-0.0631	-0.0835	-0.0613	-0.0357	-0.0371	-0.8584	-0.1058	-1.0998	-0.0968	-1.5679	-0.0633			0.0213	0.0043	0.0311	0.0092	0.0253	0.0049	0.0271	0.0527
17	n-pi*	1j	3	5.033	5.0718	5.0347	5.0707	5.0436	5.0799	4.7858	4.9352	4.9336	4.3248	4.8375	4.3072	4.8212	3.7753	4.6709			4.7857	4.5245	0.2612		0.5085	0.5473	0.5102	0.5462	0.5191	0.5554	0.2613	0.4107	0.4091	-0.1997	0.313	-0.2173	0.2967	-0.7492	0.1464			0.2473	0.2861	0.249	0.285	0.2579	0.2942	0.0001	0.1495
18	pi-pi*	1j	2	4.8979	4.8826	4.9104	4.8882	4.9031	4.8833	4.9025	4.797	4.8064	4.3934	4.5658	4.6564	4.5866	3.736	4.4152			4.8792	4.9791	-0.0999		-0.0812	-0.0965	-0.0687	-0.0909	-0.076	-0.0958	-0.0766	-0.1821	-0.1727	-0.5857	-0.4133	-0.3227	-0.3925	-1.2431	-0.5639			0.0187	0.0034	0.0312	0.009	0.0239	0.0041	0.0233	-0.0822
19	n-pi*	1j	5	6.1814	6.2043	6.171	6.203	6.1874	6.2128	5.8995	5.9048	5.9032	5.0474	5.5274	4.9921	5.4852	4.3674	5.6051			5.9114	5.5798	0.3316		0.6016	0.6245	0.5912	0.6232	0.6076	0.633	0.3197	0.325	0.3234	-0.5324	-0.0524	-0.5877	-0.0946	-1.2124	0.0253			0.27	0.2929	0.2596	0.2916	0.276	0.3014	-0.0119	-0.0066
20	pi-pi*	1j	4	5.8703	5.8407	5.8833	5.85	5.8756	5.8424	5.8441	5.8872	5.8976	4.8939	4.8676	4.918	4.8988	3.871	4.7506			5.8342	5.9534	-0.1192		-0.0831	-0.1127	-0.0701	-0.1034	-0.0778	-0.111	-0.1093	-0.0662	-0.0558	-1.0595	-1.0858	-1.0354	-1.0546	-2.0824	-1.2028			0.0361	0.0065	0.0491	0.0158	0.0414	0.0082	0.0099	0.053
21	pi-pi*	1k	1	4.0916	4.0522	4.1086	4.0663	4.0988	4.0554	4.0647	4.1696	4.1636	4.2027	4.028	4.0101	4.0394	3.5283	4.069			4.033	4.2847	-0.2517		-0.1931	-0.2325	-0.1761	-0.2184	-0.1859	-0.2293	-0.22	-0.1151	-0.1211	-0.082	-0.2567	-0.2746	-0.2453	-0.7564	-0.2157			0.0586	0.0192	0.0756	0.0333	0.0658	0.0224	0.0317	0.1366
22	n-pi*	1k	3	5.1219	5.1413	5.1094	5.1266	5.127	5.1427	4.9432	4.8517	4.8483	4.2668	4.9633	4.2319	4.9262	3.7366	4.8105			4.9307	4.5262	0.4045		0.5957	0.6151	0.5832	0.6004	0.6008	0.6165	0.417	0.3255	0.3221	-0.2594	0.4371	-0.2943	0.4	-0.7896	0.2843			0.1912	0.2106	0.1787	0.1959	0.1963	0.212	0.0125	-0.079
23	pi-pi*	1k	2	4.8066	4.7798	4.8163	4.7843	4.8113	4.7804	4.7949	4.8105	4.8219	4.3577	4.8278	4.5694	4.8406	3.6731	4.6785			4.7628	4.931	-0.1682		-0.1244	-0.1512	-0.1147	-0.1467	-0.1197	-0.1506	-0.1361	-0.1205	-0.1091	-0.5733	-0.1032	-0.3616	-0.0904	-1.2579	-0.2525			0.0438	0.017	0.0535	0.0215	0.0485	0.0176	0.0321	0.0477
24	n-pi*	1k	7	6.3433	6.349	6.3215	6.336	6.3439	6.3518	6.1246	6.3143	6.3114	5.6837	5.8823	5.6027	5.8575	4.9077	5.9444			6.1265	5.6107	0.5158		0.7326	0.7383	0.7108	0.7253	0.7332	0.7411	0.5139	0.7036	0.7007	0.073	0.2716	-0.008	0.2468	-0.703	0.3337			0.2168	0.2225	0.195	0.2095	0.2174	0.2253	-0.0019	0.1878
25	pi-pi*	1k	4	5.7517	5.7021	5.7697	5.7205	5.7593	5.7063	5.6893	5.8216	5.8158	5.1518	5.5123	5.0333	5.3881	4.1251	5.3994			5.6743	5.9433	-0.269		-0.1916	-0.2412	-0.1736	-0.2228	-0.184	-0.237	-0.254	-0.1217	-0.1275	-0.7915	-0.431	-0.91	-0.5552	-1.8182	-0.5439			0.0774	0.0278	0.0954	0.0462	0.085	0.032	0.015	0.1473
26	pi-pi*	1l	1	4.0053	3.9607	4.0355	3.99	4.0162	3.9685	3.9819	4.1686	4.1622	4.1838	3.9762	3.9084	3.9663	3.4546	4.014			3.9501	4.2907	-0.3406		-0.2854	-0.33	-0.2552	-0.3007	-0.2745	-0.3222	-0.3088	-0.1221	-0.1285	-0.1069	-0.3145	-0.3823	-0.3244	-0.8361	-0.2767			0.0552	0.0106	0.0854	0.0399	0.0661	0.0184	0.0318	0.2185
27	n-pi*	1l	3	5.3447	5.3927	5.3415	5.3824	5.3572	5.3996	4.986	4.8745	4.8763	4.2218	4.9893	4.1872	4.9568	3.6917	4.8358			4.966	4.4736	0.4924		0.8711	0.9191	0.8679	0.9088	0.8836	0.926	0.5124	0.4009	0.4027	-0.2518	0.5157	-0.2864	0.4832	-0.7819	0.3622			0.3787	0.4267	0.3755	0.4164	0.3912	0.4336	0.02	-0.0915
28	pi-pi*	1l	2	4.7888	4.7582	4.8075	4.7742	4.796	4.7624	4.7861	4.8572	4.8698	4.1622	4.8159	4.4619	4.845	3.5528	4.6799			4.7543	4.9509	-0.1966		-0.1621	-0.1927	-0.1434	-0.1767	-0.1549	-0.1885	-0.1648	-0.0937	-0.0811	-0.7887	-0.135	-0.489	-0.1059	-1.3981	-0.271			0.0345	0.0039	0.0532	0.0199	0.0417	0.0081	0.0318	0.1029
29	n-pi*	1l	6	6.2274	6.1854	6.2405	6.2024	6.2323	6.1897	6.1765	6.1706	6.1646	5.2505	5.6837	4.9727	5.6738	4.2915	5.5557			6.1664	5.5283	0.6381		0.6991	0.6571	0.7122	0.6741	0.704	0.6614	0.6482	0.6423	0.6363	-0.2778	0.1554	-0.5556	0.1455	-1.2368	0.0274			0.061	0.019	0.0741	0.036	0.0659	0.0233	0.0101	0.0042
30	pi-pi*	1l	4	5.6723	5.6003	5.6987	5.6396	5.6819	5.612	5.6089	5.8117	5.8054	4.8856	5.3654	4.7478	5.2149	3.869	5.2567			5.5893	5.9417	-0.3524		-0.2694	-0.3414	-0.243	-0.3021	-0.2598	-0.3297	-0.3328	-0.13	-0.1363	-1.0561	-0.5763	-1.1939	-0.7268	-2.0727	-0.685			0.083	0.011	0.1094	0.0503	0.0926	0.0227	0.0196	0.2224
31	pi-pi*	1p	1	4.1595	4.1502	4.166	4.1489	4.1623	4.1487	4.1649	4.2034	4.1988	3.8277	4.1107	3.6342	4.1344	3.1432	4.1553			4.1357	4.3025	-0.1668		-0.143	-0.1523	-0.1365	-0.1536	-0.1402	-0.1538	-0.1376	-0.0991	-0.1037	-0.4748	-0.1918	-0.6683	-0.1681	-1.1593	-0.1472			0.0238	0.0145	0.0303	0.0132	0.0266	0.013	0.0292	0.0677
32	n-pi*	1p	3	5.0292	5.0709	5.0245	5.0629	5.0388	5.0782	4.8754	4.8714	4.8674	4.3324	4.8717	4.2947	4.8358	3.7912	4.7114			4.8842	4.5349	0.3493		0.4943	0.536	0.4896	0.528	0.5039	0.5433	0.3405	0.3365	0.3325	-0.2025	0.3368	-0.2402	0.3009	-0.7437	0.1765			0.145	0.1867	0.1403	0.1787	0.1546	0.194	-0.0088	-0.0128
33	pi-pi*	1p	2	4.8287	4.8221	4.8376	4.823	4.8322	4.8213	4.835	4.8577	4.8665	4.3054	4.7678	4.5293	4.7903	3.6276	4.6177			4.8142	4.9683	-0.1541		-0.1396	-0.1462	-0.1307	-0.1453	-0.1361	-0.147	-0.1333	-0.1106	-0.1018	-0.6629	-0.2005	-0.439	-0.178	-1.3407	-0.3506			0.0145	0.0079	0.0234	0.0088	0.018	0.0071	0.0208	0.0435
34	n-pi*	1p	6	6.2106	6.2277	6.1934	6.2203	6.2157		6.0131	6.2221	6.2187	5.2539	5.9302	5.0392	5.9287	4.3333	5.7945			6.0317	5.6005	0.4312		0.6101	0.6272	0.5929	0.6198	0.6152		0.4126	0.6216	0.6182	-0.3466	0.3297	-0.5613	0.3282	-1.2672	0.194			0.1789	0.196	0.1617	0.1886	0.184		-0.0186	0.1904
35	pi-pi*	1p	4	5.7923	5.7777	5.8017	5.7815	5.7961	5.7786	5.7694	5.8354	5.8309	5.1957	5.2518	5.0752	5.1265	4.1702	5.1349			5.7592	5.9475	-0.1883		-0.1552	-0.1698	-0.1458	-0.166	-0.1514	-0.1689	-0.1781	-0.1121	-0.1166	-0.7518	-0.6957	-0.8723	-0.821	-1.7773	-0.8126			0.0331	0.0185	0.0425	0.0223	0.0369	0.0194	0.0102	0.0762
36	pi-pi*	1q	1	3.6042	3.5918	3.6144	3.6076	3.6076	3.5972	3.5844	3.8224	3.8131	2.6314	3.5736	2.4623	3.5935	1.9928	3.6382			3.5593	4.2493	-0.69		-0.6451	-0.6575	-0.6349	-0.6417	-0.6417	-0.6521	-0.6649	-0.4269	-0.4362	-1.6179	-0.6757	-1.787	-0.6558	-2.2565	-0.6111			0.0449	0.0325	0.0551	0.0483	0.0483	0.0379	0.0251	0.2631
37	n-pi*	1q	2	4.5531	4.5451	4.551	4.5488	4.553	4.547	4.5613	4.5029	4.504	3.2855	3.9147	3.467	3.907	2.6044	3.764			4.5376	4.5348	0.0028		0.0183	0.0103	0.0162	0.014	0.0182	0.0122	0.0265	-0.0319	-0.0308	-1.2493	-0.6201	-1.0678	-0.6278	-1.9304	-0.7708			0.0155	0.0075	0.0134	0.0112	0.0154	0.0094	0.0237	-0.0347
38	pi-pi*	1q	3	4.5583	4.5566	4.5576	4.5533	4.5571	4.5544	4.5457	4.6404	4.6362	3.3522	4.353	3.2189	4.2274	2.8303	4.2113			4.5234	4.9139	-0.3905		-0.3556	-0.3573	-0.3563	-0.3606	-0.3568	-0.3595	-0.3682	-0.2735	-0.2777	-1.5617	-0.5609	-1.695	-0.6865	-2.0836	-0.7026			0.0349	0.0332	0.0342	0.0299	0.0337	0.031	0.0223	0.117
39	n-pi*	1q	6	5.7082	5.7061	5.7006	5.6979	5.7053	5.7028	5.6759	5.8361	5.8278	4.7882	4.5341	4.2488	4.5386	3.7099	4.5762			5.683	5.5566	0.1264		0.1516	0.1495	0.144	0.1413	0.1487	0.1462	0.1193	0.2795	0.2712	-0.7684	-1.0225	-1.3078	-1.018	-1.8467	-0.9804			0.0252	0.0231	0.0176	0.0149	0.0223	0.0198	-0.0071	0.1531
40	pi-pi*	1q	4	5.4081	5.3978	5.4136	5.407	5.4099	5.4009	5.373	5.5358	5.53	4.181	4.4794	4.0745	4.3674	3.1479	4.3475			5.3511	5.8814	-0.5303		-0.4733	-0.4836	-0.4678	-0.4744	-0.4715	-0.4805	-0.5084	-0.3456	-0.3514	-1.7004	-1.402	-1.8069	-1.514	-2.7335	-1.5339			0.057	0.0467	0.0625	0.0559	0.0588	0.0498	0.0219	0.1847
41	pi-pi*	1v	1	4.2285	4.2067	4.2305	4.2015	4.2294	4.203	4.2197	4.2514	4.248	3.2521	4.2075	2.9734	4.1922	2.5055	4.2292			4.1925	4.3174	-0.1249		-0.0889	-0.1107	-0.0869	-0.1159	-0.088	-0.1144	-0.0977	-0.066	-0.0694	-1.0653	-0.1099	-1.344	-0.1252	-1.8119	-0.0882			0.036	0.0142	0.038	0.009	0.0369	0.0105	0.0272	0.0589
42	n-pi*	1v	3	5.3266	5.3806	5.364	5.4119	5.3535	5.4032	4.9767	5.0596	5.0787	4.2614	4.9016	4.3846	4.9248	3.7144	4.7359			4.9783	4.4865	0.4918		0.8401	0.8941	0.8775	0.9254	0.867	0.9167	0.4902	0.5731	0.5922	-0.2251	0.4151	-0.1019	0.4383	-0.7721	0.2494			0.3483	0.4023	0.3857	0.4336	0.3752	0.4249	-0.0016	0.0813
43	pi-pi*	1v	2	4.8804	4.8569	4.8857	4.8543	4.8824	4.8537	4.8679	4.9071	4.9038	4.2613	4.4675	4.4105	4.4731	3.6453	4.3383			4.8471	4.9786	-0.1315		-0.0982	-0.1217	-0.0929	-0.1243	-0.0962	-0.1249	-0.1107	-0.0715	-0.0748	-0.7173	-0.5111	-0.5681	-0.5055	-1.3333	-0.6403			0.0333	0.0098	0.0386	0.0072	0.0353	0.0066	0.0208	0.06
44	n-pi*	1v	5	6.2749	6.2244	6.2732	6.2258	6.2743	6.2232	6.1425	6.1911	6.2124	4.7727	5.3816	4.9985	5.628	4.0845	5.452			6.1564	5.5437	0.6127		0.7312	0.6807	0.7295	0.6821	0.7306	0.6795	0.5988	0.6474	0.6687	-0.771	-0.1621	-0.5452	0.0843	-1.4592	-0.0917			0.1185	0.068	0.1168	0.0694	0.1179	0.0668	-0.0139	0.0347
45	pi-pi*	1v	4	5.8515	5.8162	5.8561	5.8133	5.8531	5.8125	5.8157	5.875	5.871	4.8416	5.0481	4.5694	4.7879	3.8222	4.9345			5.802	5.9626	-0.1606		-0.1111	-0.1464	-0.1065	-0.1493	-0.1095	-0.1501	-0.1469	-0.0876	-0.0916	-1.121	-0.9145	-1.3932	-1.1747	-2.1404	-1.0281			0.0495	0.0142	0.0541	0.0113	0.0511	0.0105	0.0137	0.073
46	n-pi*	2a	1	5.2488	5.2112	5.2485	5.226	5.2475	5.215	5.2132	5.1193	5.1231	5.2411	5.2258	5.2202	5.2222	4.2889	5.1532			5.1947	5.0523	0.1424		0.1965	0.1589	0.1962	0.1737	0.1952	0.1627	0.1609	0.067	0.0708	0.1888	0.1735	0.1679	0.1699	-0.7634	0.1009			0.0541	0.0165	0.0538	0.0313	0.0528	0.0203	0.0185	-0.0754
47	pi-pi*	2a	2	5.2729	5.2496	5.2758	5.2533	5.2753	5.2507	5.2721	5.2904	5.29	5.3057	5.2725	5.2797	5.264	4.5856	5.2184			5.2392	5.2875	-0.0483		-0.0146	-0.0379	-0.0117	-0.0342	-0.0122	-0.0368	-0.0154	0.0029	0.0025	0.0182	-0.015	-0.0078	-0.0235	-0.7019	-0.0691			0.0337	0.0104	0.0366	0.0141	0.0361	0.0115	0.0329	0.0512
48	pi-pi*	2a	3	6.2579	6.2441	6.2597	6.2472	6.2597	6.2462	6.2467	6.2924	6.2913	6.3102	6.2857	6.2149	6.2636	4.8428	6.239			6.2339	6.3109	-0.077		-0.053	-0.0668	-0.0512	-0.0637	-0.0512	-0.0647	-0.0642	-0.0185	-0.0196	-0.0007	-0.0252	-0.096	-0.0473	-1.4681	-0.0719			0.024	0.0102	0.0258	0.0133	0.0258	0.0123	0.0128	0.0585
49	n-pi*	2b	2	5.277	5.2487	5.2588	5.241	5.2733	5.2508	5.1922	5.2751	5.2748	5.0224	5.2518	5.013	5.2465	4.309	5.1993			5.1799	5.0535	0.1264		0.2235	0.1952	0.2053	0.1875	0.2198	0.1973	0.1387	0.2216	0.2213	-0.0311	0.1983	-0.0405	0.193	-0.7445	0.1458			0.0971	0.0688	0.0789	0.0611	0.0934	0.0709	0.0123	0.0952
50	pi-pi*	2b	1	5.2467	5.2346	5.2518	5.2394	5.2516	5.2343	5.2436	5.1107	5.1121	5.0965	5.2128	5.1086	5.215	4.153	5.1419			5.224	5.2865	-0.0625		-0.0398	-0.0519	-0.0347	-0.0471	-0.0349	-0.0522	-0.0429	-0.1758	-0.1744	-0.19	-0.0737	-0.1779	-0.0715	-1.1335	-0.1446			0.0227	0.0106	0.0278	0.0154	0.0276	0.0103	0.0196	-0.1133
51	pi-pi*	2b	3	6.2609	6.247	6.2743	6.2606	6.2662	6.252	6.2568	6.3044	6.3041	6.0263	5.4707	5.9956	5.4653	4.5657	5.4254			6.2459	6.3136	-0.0677		-0.0527	-0.0666	-0.0393	-0.053	-0.0474	-0.0616	-0.0568	-0.0092	-0.0095	-0.2873	-0.8429	-0.318	-0.8483	-1.7479	-0.8882			0.015	0.0011	0.0284	0.0147	0.0203	0.0061	0.0109	0.0585
52	n-pi*	2c	2	5.4658	5.4466	5.4431	5.4376	5.4639	5.4493	5.3202	5.2505	5.2493	5.1366	5.3332	5.1003	5.3161	4.4369	5.2893			5.3142	4.9904	0.3238		0.4754	0.4562	0.4527	0.4472	0.4735	0.4589	0.3298	0.2601	0.2589	0.1462	0.3428	0.1099	0.3257	-0.5535	0.2989			0.1516	0.1324	0.1289	0.1234	0.1497	0.1351	0.006	-0.0637
53	pi-pi*	2c	1	5.1938	5.1743	5.2113	5.1813	5.2007	5.1745	5.1851	5.2236	5.2313	5.2372	5.2213	5.2839	5.2366	4.3273	5.1695			5.1658	5.2784	-0.1126		-0.0846	-0.1041	-0.0671	-0.0971	-0.0777	-0.1039	-0.0933	-0.0548	-0.0471	-0.0412	-0.0571	0.0055	-0.0418	-0.9511	-0.1089			0.028	0.0085	0.0455	0.0155	0.0349	0.0087	0.0193	0.0578
54	pi-pi*	2c	3	6.1972	6.1862	6.2143	6.1943	6.204	6.1875	6.1927	6.2609	6.2591	6.0163	5.9949	5.8744	5.9613	4.5534	5.9538			6.1787	6.3002	-0.1215		-0.103	-0.114	-0.0859	-0.1059	-0.0962	-0.1127	-0.1075	-0.0393	-0.0411	-0.2839	-0.3053	-0.4258	-0.3389	-1.7468	-0.3464			0.0185	0.0075	0.0356	0.0156	0.0253	0.0088	0.014	0.0822
55	n-pi*	2e	1	5.2866	5.2866	5.2739	5.2727	5.2815	5.2808	5.2766	5.2132	5.2142	4.1988	5.1302	4.1988	5.0898	3.1609	5.0417			5.2641	5.0561	0.208		0.2305	0.2305	0.2178	0.2166	0.2254	0.2247	0.2205	0.1571	0.1581	-0.8573	0.0741	-0.8573	0.0337	-1.8952	-0.0144			0.0225	0.0225	0.0098	0.0086	0.0174	0.0167	0.0125	-0.0509
56	pi-pi*	2e	2	5.4206	5.4176	5.425	5.423	5.4223	5.4196	5.4294	5.4248	5.4257	4.3685	5.3053	4.3685	5.2644	3.5799	5.2334			5.41	5.281	0.129		0.1396	0.1366	0.144	0.142	0.1413	0.1386	0.1484	0.1438	0.1447	-0.9125	0.0243	-0.9125	-0.0166	-1.7011	-0.0476			0.0106	0.0076	0.015	0.013	0.0123	0.0096	0.0194	0.0148
57	pi-pi*	2e	3	6.1938	6.189	6.204	6.2011	6.1975	6.1934	6.1988	6.2434	6.2425	5.3197	5.3556	5.3197	5.3022	3.8098	5.2446			6.1815	6.274	-0.0925		-0.0802	-0.085	-0.07	-0.0729	-0.0765	-0.0806	-0.0752	-0.0306	-0.0315	-0.9543	-0.9184	-0.9543	-0.9718	-2.4642	-1.0294			0.0123	0.0075	0.0225	0.0196	0.016	0.0119	0.0173	0.0619
58	n-pi*	2e	4	6.6402	6.6394	6.6339	6.633	6.6378	6.6369	6.6506	6.6003	6.6014	5.3104	5.5879	5.3104	5.5508	4.2172	5.3555			6.6406	6.4562	0.1844		0.184	0.1832	0.1777	0.1768	0.1816	0.1807	0.1944	0.1441	0.1452	-1.1458	-0.8683	-1.1458	-0.9054	-2.239	-1.1007			-0.0004	-0.0012	-0.0067	-0.0076	-0.0028	-0.0037	0.01	-0.0403
59	n-pi*	2g	2	5.5217	5.5217	5.5911	5.5667	5.5809	5.5423	5.3241	5.3136	5.3134	3.625	4.2192	3.5825	4.1959	2.8566	4.1468			5.2994	4.937	0.3624		0.5847	0.5847	0.6541	0.6297	0.6439	0.6053	0.3871	0.3766	0.3764	-1.312	-0.7178	-1.3545	-0.7411	-2.0804	-0.7902			0.2223	0.2223	0.2917	0.2673	0.2815	0.2429	0.0247	0.0142
60	pi-pi*	2g	1	5.2912	5.2405	5.3085	5.2367	5.2964	5.229	5.2081	5.1048	5.115	3.7018	4.1821	3.6796	4.1776	2.7528	4.1266			5.1689	5.306	-0.1371		-0.0148	-0.0655	0.0025	-0.0693	-0.0096	-0.077	-0.0979	-0.2012	-0.191	-1.6042	-1.1239	-1.6264	-1.1284	-2.5532	-1.1794			0.1223	0.0716	0.1396	0.0678	0.1275	0.0601	0.0392	-0.0641
61	n-pi*	2g	5	6.811	6.8546	6.811	6.8966	6.8742	6.8766	6.6649	6.621	6.6216	4.0777	4.6015	4.1396	4.5377	3.0149	4.4029			6.6388	6.3697	0.2691		0.4413	0.4849	0.4413	0.5269	0.5045	0.5069	0.2952	0.2513	0.2519	-2.292	-1.7682	-2.2301	-1.832	-3.3548	-1.9668			0.1722	0.2158	0.1722	0.2578	0.2354	0.2378	0.0261	-0.0178
62	n-pi*	2h	2	5.4967	5.4192	5.4741	5.4244	5.4894	5.4215	5.4172	5.3894	5.3905	5.4611	5.4717	5.3927	5.4483	4.7028	5.4035			5.3959	5.006	0.3899		0.4907	0.4132	0.4681	0.4184	0.4834	0.4155	0.4112	0.3834	0.3845	0.4551	0.4657	0.3867	0.4423	-0.3032	0.3975			0.1008	0.0233	0.0782	0.0285	0.0935	0.0256	0.0213	-0.0065
63	pi-pi*	2h	1	5.3134	5.2697	5.3153	5.2735	5.3146	5.2699	5.295	5.2922	5.2921	5.5304	5.3608	5.3526	5.2855	4.5901	5.3001			5.2587	5.2948	-0.0361		0.0186	-0.0251	0.0205	-0.0213	0.0198	-0.0249	0.0002	-0.0026	-0.0027	0.2356	0.066	0.0578	-0.0093	-0.7047	0.0053			0.0547	0.011	0.0566	0.0148	0.0559	0.0112	0.0363	0.0335
64	pi-pi*	2h	3	6.2558	6.2033	6.2547	6.2064	6.2558	6.2034	6.2215	6.2162	6.2168	6.8083	6.2834	6.2704	6.2093	5.296	6.1834			6.1931	6.2671	-0.074		-0.0113	-0.0638	-0.0124	-0.0607	-0.0113	-0.0637	-0.0456	-0.0509	-0.0503	0.5412	0.0163	0.0033	-0.0578	-0.9711	-0.0837			0.0627	0.0102	0.0616	0.0133	0.0627	0.0103	0.0284	0.0231
65	n-pi*	2h	4	6.8031	6.7319	6.7863	6.7375	6.7972	6.7336	6.7512	6.7117	6.7124	6.5084	6.8187	6.6563	6.7528	5.4665	6.667			6.7177	6.3915	0.3262		0.4116	0.3404	0.3948	0.346	0.4057	0.3421	0.3597	0.3202	0.3209	0.1169	0.4272	0.2648	0.3613	-0.925	0.2755			0.0854	0.0142	0.0686	0.0198	0.0795	0.0159	0.0335	-0.006
66	pi-pi*	3a	1	5.3915	5.3514	5.3855	5.3561	5.3902	5.3542	5.3671	5.3174	5.3185	5.4257	5.3832	5.1672	5.3613	4.5941	5.3633			5.347	5.2902	0.0568		0.1013	0.0612	0.0953	0.0659	0.1	0.064	0.0769	0.0272	0.0283	0.1355	0.093	-0.123	0.0711	-0.6961	0.0731			0.0445	0.0044	0.0385	0.0091	0.0432	0.0072	0.0201	-0.0296
67	n-pi*	3a	2	5.4081	5.4045	5.4189	5.401	5.4117	5.4014	5.4016	5.4566	5.4549	5.479	5.42	5.3834	5.4013	4.6946	5.3667			5.3939	5.4845	-0.0906		-0.0764	-0.08	-0.0656	-0.0835	-0.0728	-0.0831	-0.0829	-0.0279	-0.0296	-0.0055	-0.0645	-0.1011	-0.0832	-0.7899	-0.1178			0.0142	0.0106	0.025	0.0071	0.0178	0.0075	0.0077	0.0627
68	pi-pi*	3a	3	6.0666	6.0094	6.05	6.0129	6.0246	6.0113	6.0115	5.9104	5.9128	5.7452	6.1608	5.6456	6.0499	4.7969	5.8579			5.9974	5.8357	0.1617		0.2309	0.1737	0.2143	0.1772	0.1889	0.1756	0.1758	0.0747	0.0771	-0.0905	0.3251	-0.1901	0.2142	-1.0388	0.0222			0.0692	0.012	0.0526	0.0155	0.0272	0.0139	0.0141	-0.087
69	n-pi*	3a	6	6.7411	6.6463	6.7453	6.6542	6.7459	6.652		6.6867	6.6888	6.5933	6.4673	6.423	6.5161	5.2179	6.101			6.4638	5.8689	0.5949		0.8722	0.7774	0.8764	0.7853	0.877	0.7831		0.8178	0.8199	0.7244	0.5984	0.5541	0.6472	-0.651	0.2321			0.2773	0.1825	0.2815	0.1904	0.2821	0.1882		0.2229
70	pi-pi*	3a	5	6.5736	6.512	6.5536	6.5143	6.5676	6.522	6.5077	6.4067	6.4083	6.3428	6.3624	6.2932	6.3074	5.1544	6.0061			6.4906	6.3369	0.1537		0.2367	0.1751	0.2167	0.1774	0.2307	0.1851	0.1708	0.0698	0.0714	0.0059	0.0255	-0.0437	-0.0295	-1.1825	-0.3308			0.083	0.0214	0.063	0.0237	0.077	0.0314	0.0171	-0.0839
71	pi-pi*	4a	1	4.567	4.5583	4.572	4.5584	4.5691	4.5574	4.5624	4.5685	4.5682	4.6971	4.696	4.6018	4.5974	3.9565	4.6432			4.5541	4.5689	-0.0148		-0.0019	-0.0106	0.0031	-0.0105	0.0002	-0.0115	-0.0065	-0.0004	-0.0007	0.1282	0.1271	0.0329	0.0285	-0.6124	0.0743			0.0129	0.0042	0.0179	0.0043	0.015	0.0033	0.0083	0.0144
72	n-pi*	4a	2	4.7633	4.7702	4.7629	4.7675	4.7679	4.7725	4.7163	4.7071	4.7107	4.6328	4.6098	4.711	4.7058	4.2095	4.7368			4.7192	4.6021	0.1171		0.1612	0.1681	0.1608	0.1654	0.1658	0.1704	0.1142	0.105	0.1086	0.0307	0.0077	0.1089	0.1037	-0.3926	0.1347			0.0441	0.051	0.0437	0.0483	0.0487	0.0533	-0.0029	-0.0121
73	pi-pi*	4a	3	5.5613	5.5477	5.5771	5.5589	5.5676	5.5507	5.573	5.6071	5.6054	5.4566	5.5595	5.4608	5.5525	4.6187	5.6189			5.5452	5.6529	-0.1077		-0.0916	-0.1052	-0.0758	-0.094	-0.0853	-0.1022	-0.0799	-0.0458	-0.0475	-0.1963	-0.0934	-0.1921	-0.1004	-1.0342	-0.034			0.0161	0.0025	0.0319	0.0137	0.0224	0.0055	0.0278	0.0619
74	n-pi*	4a	4	5.9129	5.9116	5.9257	5.9163	5.9188	5.9129	5.9074	5.9485	5.9472	5.8442	5.8736	5.7685	5.8871	4.9634	5.643			5.8966	5.9678	-0.0712		-0.0549	-0.0562	-0.0421	-0.0515	-0.049	-0.0549	-0.0604	-0.0193	-0.0206	-0.1236	-0.0942	-0.1993	-0.0807	-1.0044	-0.3248			0.0163	0.015	0.0291	0.0197	0.0222	0.0163	0.0108	0.0519
75	n-pi*	4a	5	6.3051	6.3001	6.3003	6.3002	6.3073	6.3009	6.3095	6.2223	6.2271	5.9813	6.2762	6.0808	6.2812	5.0811	6.1263			6.2537	6.0815	0.1722		0.2236	0.2186	0.2188	0.2187	0.2258	0.2194	0.228	0.1408	0.1456	-0.1002	0.1947	-0.0007	0.1997	-1.0004	0.0448			0.0514	0.0464	0.0466	0.0465	0.0536	0.0472	0.0558	-0.0314
76	pi-pi*	4b	1	4.4277	4.4077	4.4478	4.4237	4.4359	4.4126	4.4293	4.4839	4.4819	4.6472	4.5842	4.4739	4.3976	3.9569	4.5764			4.4095	4.5454	-0.1359		-0.1177	-0.1377	-0.0976	-0.1217	-0.1095	-0.1328	-0.1161	-0.0615	-0.0635	0.1018	0.0388	-0.0715	-0.1478	-0.5885	0.031			0.0182	-0.0018	0.0383	0.0142	0.0264	0.0031	0.0198	0.0744
77	n-pi*	4b	2	4.8458	4.8573	4.851	4.8607	4.853	4.8626	4.768	4.7792	4.7844	4.4253	4.5732	4.666	4.7886	4.0068	4.6815			4.7755	4.6219	0.1536		0.2239	0.2354	0.2291	0.2388	0.2311	0.2407	0.1461	0.1573	0.1625	-0.1966	-0.0487	0.0441	0.1667	-0.6151	0.0596			0.0703	0.0818	0.0755	0.0852	0.0775	0.0871	-0.0075	0.0037
78	pi-pi*	4b	3	5.6074	5.5911	5.6138	5.5956	5.6102	5.5918	5.5976	5.6241	5.6229	5.1545	5.6194	5.0371	5.601	4.3305	5.6812			5.5849	5.6531	-0.0682		-0.0457	-0.062	-0.0393	-0.0575	-0.0429	-0.0613	-0.0555	-0.029	-0.0302	-0.4986	-0.0337	-0.616	-0.0521	-1.3226	0.0281			0.0225	0.0062	0.0289	0.0107	0.0253	0.0069	0.0127	0.0392
79	n-pi*	4b	4	6.1114	6.1223	6.1163	6.1228	6.117	6.125	6.0451	6.0714	6.0743	5.8205	6.0126	5.8116	6.0211	4.9098	5.779			6.037	5.9915	0.0455		0.1199	0.1308	0.1248	0.1313	0.1255	0.1335	0.0536	0.0799	0.0828	-0.171	0.0211	-0.1799	0.0296	-1.0817	-0.2125			0.0744	0.0853	0.0793	0.0858	0.08	0.088	0.0081	0.0344
80	n-pi*	4b	6	6.3264	6.3257	6.3249	6.3235	6.3301	6.3278	6.2469	6.279	6.2775	6.0735	6.2217	6.0711	6.2042	5.2201	6.2608			6.2429	6.0761	0.1668		0.2503	0.2496	0.2488	0.2474	0.254	0.2517	0.1708	0.2029	0.2014	-0.0026	0.1456	-0.005	0.1281	-0.856	0.1847			0.0835	0.0828	0.082	0.0806	0.0872	0.0849	0.004	0.0361
81	pi-pi*	4c	1	4.4266	4.3992	4.4492	4.4141	4.4358	4.4029	4.4198	4.4772	4.475	4.7418	4.6217	4.4672	4.391	4.0198	4.5788			4.3961	4.5402	-0.1441		-0.1136	-0.141	-0.091	-0.1261	-0.1044	-0.1373	-0.1204	-0.063	-0.0652	0.2016	0.0815	-0.073	-0.1492	-0.5204	0.0386			0.0305	0.0031	0.0531	0.018	0.0397	0.0068	0.0237	0.0811
82	n-pi*	4c	2	4.9922	5.018	4.9987	5.02	5.0051	5.0268	4.863	4.8502	4.8601	4.4345	4.6368	4.7684	4.8989	4.05	4.7806			4.8708	4.5788	0.292		0.4134	0.4392	0.4199	0.4412	0.4263	0.448	0.2842	0.2714	0.2813	-0.1443	0.058	0.1896	0.3201	-0.5288	0.2018			0.1214	0.1472	0.1279	0.1492	0.1343	0.156	-0.0078	-0.0206
83	pi-pi*	4c	3	5.5364	5.5072	5.5535	5.5186	5.5435	5.5094	5.5259	5.59	5.5874	5.1739	5.5414	5.0663	5.5183	4.3448	5.6031			5.4976	5.6572	-0.1596		-0.1208	-0.15	-0.1037	-0.1386	-0.1137	-0.1478	-0.1313	-0.0672	-0.0698	-0.4833	-0.1158	-0.5909	-0.1389	-1.3124	-0.0541			0.0388	0.0096	0.0559	0.021	0.0459	0.0118	0.0283	0.0924
84	n-pi*	4c	4	6.0287	6.0362	6.0434	6.0388	6.0393	6.0394	5.9467	6.0277	6.0287	5.5686	5.9035	5.5388	5.9195	4.6559	5.6756			5.9366	5.9786	-0.042		0.0501	0.0576	0.0648	0.0602	0.0607	0.0608	-0.0319	0.0491	0.0501	-0.41	-0.0751	-0.4398	-0.0591	-1.3227	-0.303			0.0921	0.0996	0.1068	0.1022	0.1027	0.1028	0.0101	0.0911
85	n-pi*	4c	6	6.5816	6.5945	6.5717	6.5873	6.5878	6.6	6.428	6.3732	6.3845	5.9376	6.2763	5.9857	6.3235	5.0689	6.3022			6.4356	6.0646	0.371		0.517	0.5299	0.5071	0.5227	0.5232	0.5354	0.3634	0.3086	0.3199	-0.127	0.2117	-0.0789	0.2589	-0.9957	0.2376			0.146	0.1589	0.1361	0.1517	0.1522	0.1644	-0.0076	-0.0624
86	pi-pi*	6a	1	2.794	2.7048	2.7136	2.6615	2.7589	2.6859	2.6565	2.4569	2.4615	2.3298	2.5469	2.4153	2.6076	1.5626	2.3302			2.6	2.3142	0.2858		0.4798	0.3906	0.3994	0.3473	0.4447	0.3717	0.3423	0.1427	0.1473	0.0156	0.2327	0.1011	0.2934	-0.7516	0.016			0.194	0.1048	0.1136	0.0615	0.1589	0.0859	0.0565	-0.1431
87	pi-pi*	6a	2	2.8314	2.7701	2.7671	2.7308	2.8022	2.7517	2.719	2.569	2.5721	1.9735	2.5502	2	2.6179	1.7258	2.9046			2.6882	2.4656	0.2226		0.3658	0.3045	0.3015	0.2652	0.3366	0.2861	0.2534	0.1034	0.1065	-0.4921	0.0846	-0.4656	0.1523	-0.7398	0.439			0.1432	0.0819	0.0789	0.0426	0.114	0.0635	0.0308	-0.1192
88	n-pi*	6a	3	3.8984	3.8029	3.8364	3.7794	3.8746	3.7962	3.6862	3.5239	3.5326	2.8634	3.0756	2.9281	3.2364	1.8742	3.0394			3.6444	3.288	0.3564		0.6104	0.5149	0.5484	0.4914	0.5866	0.5082	0.3982	0.2359	0.2446	-0.4246	-0.2124	-0.3599	-0.0516	-1.4138	-0.2486			0.254	0.1585	0.192	0.135	0.2302	0.1518	0.0418	-0.1205
89	pi-pi*	6a	5	4.1269	4.0276	4.0428	3.9848	3.9844	3.9337	3.9586	3.7478	3.7533	3.121	3.7667	3.2557	3.7375	2.4353	3.46			3.9088	3.5751	0.3337		0.5518	0.4525	0.4677	0.4097	0.4093	0.3586	0.3835	0.1727	0.1782	-0.4541	0.1916	-0.3194	0.1624	-1.1398	-0.1151			0.2181	0.1188	0.134	0.076	0.0756	0.0249	0.0498	-0.161
90	pi-pi*	6a	4	4.0129	3.9491	3.9497	3.9122	4.0908	4.011	3.9207	3.7276	3.7314	3.169	3.7103	3.2697	3.773	2.2589	3.4004			3.8641	3.6071	0.257		0.4058	0.342	0.3426	0.3051	0.4837	0.4039	0.3136	0.1205	0.1243	-0.4381	0.1032	-0.3374	0.1659	-1.3482	-0.2067			0.1488	0.085	0.0856	0.0481	0.2267	0.1469	0.0566	-0.1365
91	pi-pi*	6b	1	3.3998	3.2793	3.318	3.2481	3.3527	3.2687	3.2612	2.8719	2.8864	2.7993	2.97	3.1191	3.1815	2.0331	2.7512			3.1978	2.2339	0.9639		1.1659	1.0454	1.0841	1.0142	1.1188	1.0348	1.0273	0.638	0.6525	0.5654	0.7361	0.8852	0.9476	-0.2008	0.5173			0.202	0.0815	0.1202	0.0503	0.1549	0.0709	0.0634	-0.3259
92	pi-pi*	6b	2	3.377	3.3004	3.3139	3.2697	3.3688	3.2892	3.2863	2.9827	2.9934	3.0532	2.8264	3.133	3.1322	2.696	3.1442			3.2373	2.4727	0.7646		0.9043	0.8277	0.8412	0.797	0.8961	0.8165	0.8136	0.51	0.5207	0.5805	0.3537	0.6603	0.6595	0.2233	0.6715			0.1397	0.0631	0.0766	0.0324	0.1315	0.0519	0.049	-0.2546
93	n-pi*	6b	4	4.9339	4.8911	4.8483	4.8793	4.9294	4.9001	4.4787	4.2383	4.2514	3.6147	4.3192	4.0652	4.5984	2.768	4.0317			4.451	3.1155	1.3355		1.8184	1.7756	1.7328	1.7638	1.8139	1.7846	1.3632	1.1228	1.1359	0.4992	1.2037	0.9497	1.4829	-0.3475	0.9162			0.4829	0.4401	0.3973	0.4283	0.4784	0.4491	0.0277	-0.2127
94	pi-pi*	6b	5	4.9451	4.8057	4.8863	4.7707	4.9083	4.7944	4.7582	4.291	4.3095	3.828	4.634	4.3922	4.6261	3.0632	4.2733			4.7033	3.4997	1.2036		1.4454	1.306	1.3866	1.271	1.4086	1.2947	1.2585	0.7913	0.8098	0.3283	1.1343	0.8925	1.1264	-0.4365	0.7736			0.2418	0.1024	0.183	0.0674	0.205	0.0911	0.0549	-0.4123
95	pi-pi*	6b	3	4.6737	4.5993	4.6124	4.5712	4.6502	4.5897	4.5888	4.1359	4.1675	3.6763	3.9994	3.9878	4.4754	2.7081	3.9787			4.5344	3.6169	0.9175		1.0568	0.9824	0.9955	0.9543	1.0333	0.9728	0.9719	0.519	0.5506	0.0594	0.3825	0.3709	0.8585	-0.9088	0.3618			0.1393	0.0649	0.078	0.0368	0.1158	0.0553	0.0544	-0.3985
96	pi-pi*	6c	1	3.2917	3.1685	3.2539	3.1865	3.2578	3.174	3.1788	2.7526	2.7759	2.6938	2.8717	2.9849	3.0704	1.9021	2.6316			3.1153	2.2085	0.9068		1.0832	0.96	1.0454	0.978	1.0493	0.9655	0.9703	0.5441	0.5674	0.4853	0.6632	0.7764	0.8619	-0.3064	0.4231			0.1764	0.0532	0.1386	0.0712	0.1425	0.0587	0.0635	-0.3627
97	pi-pi*	6c	2	3.2696	3.187	3.2451	3.2006	3.2755	3.1902	3.2118	2.8764	2.8952	2.9151	2.7608	2.9332	3.016	2.4809	3.0539			3.1513	2.4685	0.6828		0.8011	0.7185	0.7766	0.7321	0.807	0.7217	0.7433	0.4079	0.4267	0.4466	0.2923	0.4647	0.5475	0.0124	0.5854			0.1183	0.0357	0.0938	0.0493	0.1242	0.0389	0.0605	-0.2749
98	n-pi*	6c	5	5.1227	5.0952	5.1336	5.1464	5.1422	5.1293	4.5643	4.1569	4.1998	3.6994	4.434	4.1342	4.2689	2.8974	4.0503			4.5454	3.0615	1.4839		2.0612	2.0337	2.0721	2.0849	2.0807	2.0678	1.5028	1.0954	1.1383	0.6379	1.3725	1.0727	1.2074	-0.1641	0.9888			0.5773	0.5498	0.5882	0.601	0.5968	0.5839	0.0189	-0.3885
99	pi-pi*	7a	1	3.4267	3.3703	3.4229	3.3769	3.426	3.372	3.3873	3.3974	3.396	3.7288	3.6072	3.4017	3.2681	3.0494	3.7308			3.3392	3.413	-0.0738		0.0137	-0.0427	0.0099	-0.0361	0.013	-0.041	-0.0257	-0.0156	-0.017	0.3158	0.1942	-0.0113	-0.1449	-0.3636	0.3178			0.0875	0.0311	0.0837	0.0377	0.0868	0.0328	0.0481	0.0582
100	n-pi*	7a	3	4.2169	4.1755	4.2158	4.1888	4.2249	4.1868	3.9838	3.8765	3.889	3.7057	4.0008	3.6962	3.9251	3.3147	3.9894			3.9748	3.5418	0.433		0.6751	0.6337	0.674	0.647	0.6831	0.645	0.442	0.3347	0.3472	0.1639	0.459	0.1544	0.3833	-0.2271	0.4476			0.2421	0.2007	0.241	0.214	0.2501	0.212	0.009	-0.0983
101	n-pi*	7a	4	4.7066	4.6533	4.7019	4.6666	4.7125	4.6642	4.4177	4.3546	4.3673	3.6544	4.3063	3.9415	4.353	3.34	4.317			4.4049	4.0146	0.3903		0.692	0.6387	0.6873	0.652	0.6979	0.6496	0.4031	0.34	0.3527	-0.3602	0.2917	-0.0731	0.3384	-0.6746	0.3024			0.3017	0.2484	0.297	0.2617	0.3076	0.2593	0.0128	-0.0503
102	pi-pi*	7a	2	3.656	3.6487	3.6826	3.6571	3.6673	3.651	3.668	3.8527	3.8428	3.473	3.5332	3.475	3.8779	3.0664	3.9311			3.6364	4.0501	-0.4137		-0.3941	-0.4014	-0.3675	-0.393	-0.3828	-0.3991	-0.3821	-0.1974	-0.2073	-0.5771	-0.5169	-0.5751	-0.1722	-0.9837	-0.119			0.0196	0.0123	0.0462	0.0207	0.0309	0.0146	0.0316	0.2163
103	pi-pi*	7a	5	5.6487	5.5486	5.6414	5.5808	5.6459	5.5695	5.5641	5.5574	5.5592	4.4001	4.9901	4.3697	4.9612	3.6541	4.8998			5.5405	5.5248	0.0157		0.1239	0.0238	0.1166	0.056	0.1211	0.0447	0.0393	0.0326	0.0344	-1.1247	-0.5347	-1.1551	-0.5636	-1.8707	-0.625			0.1082	0.0081	0.1009	0.0403	0.1054	0.029	0.0236	0.0169
104	pi-pi*	7b	1	3.436	3.3952	3.4384	3.4053	3.437	3.3979	3.4264	3.4318	3.4315	3.6982	3.6744	3.4946	3.4641	3.0469	3.8263			3.377	3.4536	-0.0766		-0.0176	-0.0584	-0.0152	-0.0483	-0.0166	-0.0557	-0.0272	-0.0218	-0.0221	0.2446	0.2208	0.041	0.0105	-0.4067	0.3727			0.059	0.0182	0.0614	0.0283	0.06	0.0209	0.0494	0.0548
105	n-pi*	7b	3	4.0098	3.9679	4.0003	3.9733	4.0124	3.9748	3.8726	3.9206	3.9151	3.8386	3.9267	3.7882	3.8873	3.4021	3.9326			3.8523	3.6321	0.2202		0.3777	0.3358	0.3682	0.3412	0.3803	0.3427	0.2405	0.2885	0.283	0.2065	0.2946	0.1561	0.2552	-0.23	0.3005			0.1575	0.1156	0.148	0.121	0.1601	0.1225	0.0203	0.0683
106	pi-pi*	7b	2	3.7656	3.7628	3.7986	3.7819	3.778	3.7682	3.7904	3.8249	3.8334	3.6962	3.5465	3.7103	3.7515	3.2834	3.8694			3.7644	4.0729	-0.3085		-0.3073	-0.3101	-0.2743	-0.291	-0.2949	-0.3047	-0.2825	-0.248	-0.2395	-0.3767	-0.5264	-0.3626	-0.3214	-0.7895	-0.2035			0.0012	-0.0016	0.0342	0.0175	0.0136	0.0038	0.026	0.0605
107	n-pi*	7b	4	4.5082	4.4581	4.4951	4.4626	4.509	4.4644	4.3468	4.3161	4.3249	3.7937	4.3484	3.9785	4.3615	3.4142	4.3161			4.3243	4.1208	0.2035		0.3874	0.3373	0.3743	0.3418	0.3882	0.3436	0.226	0.1953	0.2041	-0.3271	0.2276	-0.1423	0.2407	-0.7066	0.1953			0.1839	0.1338	0.1708	0.1383	0.1847	0.1401	0.0225	-0.0082
108	pi-pi*	7b	5	5.6282	5.5688	5.6211	5.5742	5.6256	5.5697	5.5814	5.5678	5.5686	4.2261	5.361	4.2029	5.3388	3.4881	5.2676			5.5475	5.549	-0.0015		0.0792	0.0198	0.0721	0.0252	0.0766	0.0207	0.0324	0.0188	0.0196	-1.3229	-0.188	-1.3461	-0.2102	-2.0609	-0.2814			0.0807	0.0213	0.0736	0.0267	0.0781	0.0222	0.0339	0.0203
109	n-pi*	8a	2	5.4486	5.3911	5.406	5.3864	5.4439	5.3998	5.1611	5.3709	5.367	5.2996	5.3616	4.9551	5.3012	4.383	5.4313			5.143	4.4401	0.7029		1.0085	0.951	0.9659	0.9463	1.0038	0.9597	0.721	0.9308	0.9269	0.8595	0.9215	0.515	0.8611	-0.0571	0.9912			0.3056	0.2481	0.263	0.2434	0.3009	0.2568	0.0181	0.2279
110	pi-pi*	8a	1	5.2986	5.24	5.3141	5.2547	5.3047	5.2428	5.2472	4.9464	4.9663	4.6791	5.1473	4.7217	5.1805	3.9103	5.2246			5.215	5.4387	-0.2237		-0.1401	-0.1987	-0.1246	-0.184	-0.134	-0.1959	-0.1915	-0.4923	-0.4724	-0.7596	-0.2914	-0.717	-0.2582	-1.5284	-0.2141			0.0836	0.025	0.0991	0.0397	0.0897	0.0278	0.0322	-0.2686
111	n-pi*	8a	4	6.4442	6.3823	6.4159	6.3838	6.4393	6.3859	6.2573	6.3449	6.3481	5.9264	6.2185	5.7126	6.1255	4.7219	6.061			6.2106	5.8662	0.3444		0.578	0.5161	0.5497	0.5176	0.5731	0.5197	0.3911	0.4787	0.4819	0.0602	0.3523	-0.1536	0.2593	-1.1443	0.1948			0.2336	0.1717	0.2053	0.1732	0.2287	0.1753	0.0467	0.1343
112	pi-pi*	8a	3	6.4992	6.3431	6.473	6.3615	6.4885	6.3489	6.3254	6.1663	6.1743	5.5964	5.9194	5.8486	5.9414	4.5847	5.7918			6.292	6.1937	0.0983		0.3055	0.1494	0.2793	0.1678	0.2948	0.1552	0.1317	-0.0274	-0.0194	-0.5973	-0.2743	-0.3451	-0.2523	-1.609	-0.4019			0.2072	0.0511	0.181	0.0695	0.1965	0.0569	0.0334	-0.1257
113	n-pi*	8a	6	6.9814	6.8624	6.8956	6.9777	6.9861	6.8669	6.6792	6.9156	6.9121	6.1913	6.6529	5.7313	6.5032	4.9122	6.4879			6.6567	6.4682	0.1885		0.5132	0.3942	0.4274	0.5095	0.5179	0.3987	0.211	0.4474	0.4439	-0.2769	0.1847	-0.7369	0.035	-1.556	0.0197			0.3247	0.2057	0.2389	0.321	0.3294	0.2102	0.0225	0.2589
114	n-pi*	9a	1	3.9717	3.9507	3.9614	3.9503	3.9715	3.9532	3.8901	3.8636	3.8674	3.5286	3.954	3.485	3.9362	2.9549	3.8775			3.897	3.6916	0.2054		0.2801	0.2591	0.2698	0.2587	0.2799	0.2616	0.1985	0.172	0.1758	-0.163	0.2624	-0.2066	0.2446	-0.7367	0.1859			0.0747	0.0537	0.0644	0.0533	0.0745	0.0562	-0.0069	-0.0334
115	pi-pi*	9a	2	4.8286	4.8158	4.8417	4.8208	4.834	4.8165	4.8335	4.8688	4.8675	4.2152	4.734	4.005	4.778	3.4084	4.6935			4.8134	4.9326	-0.1192		-0.104	-0.1168	-0.0909	-0.1118	-0.0986	-0.1161	-0.0991	-0.0638	-0.0651	-0.7174	-0.1986	-0.9276	-0.1546	-1.5242	-0.2391			0.0152	0.0024	0.0283	0.0074	0.0206	0.0031	0.0201	0.0554
116	pi-pi*	9a	3	5.597	5.5587	5.6164	5.5686	5.605	5.5597	5.5986	5.649	5.6464	5.229	5.1739	5.0235	5.1352	3.8623	4.9953			5.5535	5.7709	-0.2174		-0.1739	-0.2122	-0.1545	-0.2023	-0.1659	-0.2112	-0.1723	-0.1219	-0.1245	-0.5419	-0.597	-0.7474	-0.6357	-1.9086	-0.7756			0.0435	0.0052	0.0629	0.0151	0.0515	0.0062	0.0451	0.0955
117	n-pi*	9a	5	6.9599	6.8388	6.9215	6.8447	6.947	6.8421	6.7739	6.816	6.8146	5.7639	5.939	5.5012	5.9508	4.4093	5.7045			6.7529	6.8835	-0.1306		0.0764	-0.0447	0.038	-0.0388	0.0635	-0.0414	-0.1096	-0.0675	-0.0689	-1.1196	-0.9445	-1.3823	-0.9327	-2.4742	-1.179			0.207	0.0859	0.1686	0.0918	0.1941	0.0892	0.021	0.0631
118	pi-pi*	9a	4	6.7904	6.7637	6.8015	6.7702	6.7951	6.7648	6.7664	6.6654	6.6733	5.2002	6.022	5.6777	6.0548	4.1687	5.438			6.7512	6.2716	0.4796		0.5188	0.4921	0.5299	0.4986	0.5235	0.4932	0.4948	0.3938	0.4017	-1.0714	-0.2496	-0.5939	-0.2168	-2.1029	-0.8336			0.0392	0.0125	0.0503	0.019	0.0439	0.0136	0.0152	-0.0858
119	pi-pi*	11a	1	3.7203	3.702	3.7587	3.7311	3.7357	3.7118	3.7117	3.9066	3.8993	3.9207	3.7556	3.7055	3.7266	3.406	3.925			3.6953	4.1056	-0.4103		-0.3853	-0.4036	-0.3469	-0.3745	-0.3699	-0.3938	-0.3939	-0.199	-0.2063	-0.1849	-0.35	-0.4001	-0.379	-0.6996	-0.1806			0.025	0.0067	0.0634	0.0358	0.0404	0.0165	0.0164	0.2113
120	pi-pi*	11a	2	4.529	4.4967	4.5361	4.5115	4.5321	4.5015	4.5442	4.5639	4.5619	4.6462	4.5188	4.5373	4.5191	4.0072	4.5815			4.4949	4.6495	-0.1546		-0.1205	-0.1528	-0.1134	-0.138	-0.1174	-0.148	-0.1053	-0.0856	-0.0876	-0.0033	-0.1307	-0.1122	-0.1304	-0.6423	-0.068			0.0341	0.0018	0.0412	0.0166	0.0372	0.0066	0.0493	0.069
121	pi-pi*	11a	5	5.8026	5.7436	5.8275	5.7659	5.8128	5.7237	5.7755	5.9122	5.9067	5.7455	5.9199	5.2533	5.8216	4.2995	5.5968			5.7277	6.048	-0.3203		-0.2454	-0.3044	-0.2205	-0.2821	-0.2352	-0.3243	-0.2725	-0.1358	-0.1413	-0.3025	-0.1281	-0.7947	-0.2264	-1.7485	-0.4512			0.0749	0.0159	0.0998	0.0382	0.0851	-0.004	0.0478	0.1845
ALL	FDE									pi-pi*	FDE									n-pi*	FDE
	PBE density		HF density								PBE density		HF density								PBE density		HF density
	error, LDA	error, GGA	error, LDA	error, GGA							error, LDA	error, GGA	error, LDA	error, GGA							error, LDA	error, GGA	error, LDA	error, GGA
MAE [eV]	0.0500033	0.0500835	0.0461612	0.0526504						MAE [eV]	0.0618549	0.0608775	0.057431	0.0563282						MAE [eV]	0.033174	0.034756	0.030158	0.047428
SD[ eV ]	0.0666919	0.0631048	0.0556172	0.0587613						SD[ eV ]	0.072228	0.0725492	0.0642713	0.0646976						SD[ eV ]	0.0482499	0.0451611	0.0388926	0.0478967
MAX ABS [ eV ]	0.2513	0.2485	0.1884	0.1853						MAX ABS [ eV ]	0.2513	0.2485	0.1884	0.1853						MAX ABS [ eV ]	0.2374	0.1618	0.1227	0.1804
ALL	PbE						L-ADC(2)			pi-pi*	PbE						L-ADC(2)			n-pi*	PbE						L-ADC(2)
	PBE density		HF density		PBE0 density						PBE density		HF density		PBE0 density						PBE density		HF density		PBE0 density
	error, loc	error, noloc	error, loc	error, noloc	error, loc	error, noloc					error, loc	error, noloc	error, loc	error, noloc	error, loc	error, noloc					error, loc	error, noloc	error, loc	error, noloc	error, loc	error, noloc
MAE [eV]	0.104022	0.0744446	0.101084	0.0802421	0.105807	0.0757917	0.0232752			MAE [eV]	0.0608859	0.0219718	0.0612254	0.0273014	0.060162	0.0224746	0.0295423			MAE [eV]	0.165276	0.148956	0.157684	0.155418	0.170624	0.151502	0.014376
SD[ eV ]	0.105215	0.106229	0.0955034	0.108165	0.105917	0.110347	0.017569			SD[ eV ]	0.0564326	0.0278464	0.0362195	0.0180009	0.0476222	0.0252871	0.0143593			SD[ eV ]	0.125998	0.129238	0.121575	0.135158	0.129549	0.136274	0.0154406
MAX ABS [ eV ]	0.5773	0.5498	0.5882	0.601	0.5968	0.5839	0.0635			MAX ABS [ eV ]	0.2418	0.1188	0.183	0.076	0.2267	0.1469	0.0635			MAX ABS [ eV ]	0.5773	0.5498	0.5882	0.601	0.5968	0.5839	0.0558
ALL	PC embedding (iao)		ONIOM-ME		ONIOM-EE (iao)		PBE	PBE0		pi-pi*	PC embedding (iao)		ONIOM-ME		ONIOM-EE (iao)		PBE	PBE0		n-pi*	PC embedding (iao)		ONIOM-ME		ONIOM-EE (iao)		PBE	PBE0
	PBE	PBE0	PBE	PBE0	PBE	PBE0					PBE	PBE0	PBE	PBE0	PBE	PBE0					PBE	PBE0	PBE	PBE0	PBE	PBE0
MAE [eV]	0.10326	0.0999322	0.511525	0.228369	0.480165	0.206146	1.24607	0.29981		MAE [eV]	0.11781	0.114077	0.478038	0.218238	0.430772	0.186362	1.19372	0.291059		MAE [eV]	0.0826	0.079846	0.559076	0.242756	0.550304	0.23424	1.32042	0.312236
SD[ eV ]	0.135373	0.129378	0.501688	0.352058	0.477112	0.350235	0.581773	0.397427		SD[ eV ]	0.148766	0.142223	0.482465	0.299024	0.436353	0.294948	0.565365	0.366796		SD[ eV ]	0.113645	0.108544	0.510721	0.413127	0.517459	0.414335	0.596463	0.430795
MAX ABS [ eV ]	0.4123	0.3938	2.5611	2.0373	2.4992	2.1011	3.6239	2.2359		MAX ABS [ eV ]	0.4123	0.3938	1.551	0.9868	1.4893	1.0141	2.5825	1.3132		MAX ABS [ eV ]	0.3885	0.3456	2.5611	2.0373	2.4992	2.1011	3.6239	2.2359
1st transition	PC embedding (iao)		ONIOM-ME		ONIOM-EE (iao)		PBE	PBE0		1st transition	PC embedding (iao)		ONIOM-ME		ONIOM-EE (iao)		PBE	PBE0		1st transition	PC embedding (iao)		ONIOM-ME		ONIOM-EE (iao)		PBE	PBE0
	PBE	PBE0	PBE	PBE0	PBE	PBE0				pi-pi*	PBE	PBE0	PBE	PBE0	PBE	PBE0				n-pi*	PBE	PBE0	PBE	PBE0	PBE	PBE0
MAE [eV]	0.12243	0.117544	0.395804	0.12173	0.324781	0.0665741	0.923389	0.170233		MAE [eV]	0.131079	0.125942	0.383608	0.127696	0.302762	0.0648542	0.874183	0.179704		MAE [eV]	0.0532333	0.0503667	0.493367	0.074	0.500933	0.0803333	1.31703	0.0944667
SD[ eV ]	0.155567	0.148546	0.494199	0.227271	0.465199	0.193384	0.546898	0.281349		SD[ eV ]	0.162966	0.155516	0.486009	0.239187	0.460697	0.202166	0.525393	0.295465		SD[ eV ]	0.0172256	0.0171496	0.458694	0.0845502	0.448213	0.0980036	0.556101	0.0909073
MAX ABS [ eV ]	0.3627	0.3394	1.4671	0.9868	1.4893	0.9913	2.4161	1.0423		MAX ABS [ eV ]	0.3627	0.3394	1.4671	0.9868	1.4893	0.9913	2.4161	1.0423		MAX ABS [ eV ]	0.0754	0.0716	1.0653	0.1339	1.0653	0.1743	2.1032	0.2224
														1st transitions for ONIOM
ALL	L-ADC(2)	PbE						FDE				PC embedding (iao)		ONIOM-ME		ONIOM-EE (iao)		PBE	PBE0
		PBE density		HF density		PBE0 density		PBE density		HF density		PBE	PBE0	PBE	PBE0	PBE	PBE0
	L-ADC(2)	PbE(PBE, loc)	PbE(PBE, noloc)	PbE(HF, loc)	PbE(HF, noloc)	PbE(PBE0, loc)	PbE(PBE0, noloc)	FDE(PBE, LDA)	FDE(PBE, GGA)	FDE(HF, LDA)	FDE(HF, GGA)	PCE(PBE)	PCE(PBE0)	ONIOM-ME(PBE)*	ONIOM-ME(PBE0)*	ONIOM-EE(PBE)*	ONIOM-EE(PBE0)*	PBE	PBE0
MAE [eV]	0.0232752	0.104022	0.0744446	0.101084	0.0802421	0.105807	0.0757917	0.0500033	0.0500835	0.0461612	0.0526504	0.10326	0.0999322	0.395804	0.12173	0.324781	0.0665741	1.24607	0.29981
SD[ eV ]	0.017569	0.105215	0.106229	0.0955034	0.108165	0.105917	0.110347	0.0666919	0.0631048	0.0556172	0.0587613	0.135373	0.129378	0.494199	0.227271	0.465199	0.193384	0.581773	0.397427
MAX ABS [ eV ]	0.0635	0.5773	0.5498	0.5882	0.601	0.5968	0.5839	0.2513	0.2485	0.1884	0.1853	0.4123	0.3938	1.4671	0.9868	1.4893	0.9913	3.6239	2.2359
														1st transitions for ONIOM
pi-pi*	L-ADC(2)	PbE						FDE				PC embedding (iao)		ONIOM-ME		ONIOM-EE (iao)		PBE	PBE0
		PBE density		HF density		PBE0 density		PBE density		HF density		PBE	PBE0	PBE	PBE0	PBE	PBE0
	L-ADC(2)	PbE(PBE, loc)	PbE(PBE, noloc)	PbE(HF, loc)	PbE(HF, noloc)	PbE(PBE0, loc)	PbE(PBE0, noloc)	FDE(PBE, LDA)	FDE(PBE, GGA)	FDE(HF, LDA)	FDE(HF, GGA)	PCE(PBE)	PCE(PBE0)	ONIOM-ME(PBE)*	ONIOM-ME(PBE0)*	ONIOM-EE(PBE)*	ONIOM-EE(PBE0)*	PBE	PBE0
MAE [eV]	0.0295423	0.0608859	0.0219718	0.0612254	0.0273014	0.060162	0.0224746	0.0618549	0.0608775	0.057431	0.0563282	0.11781	0.114077	0.383608	0.127696	0.302762	0.0648542	1.19372	0.291059
SD[ eV ]	0.0143593	0.0564326	0.0278464	0.0362195	0.0180009	0.0476222	0.0252871	0.072228	0.0725492	0.0642713	0.0646976	0.148766	0.142223	0.486009	0.239187	0.460697	0.202166	0.565365	0.366796
MAX ABS [ eV ]	0.0635	0.2418	0.1188	0.183	0.076	0.2267	0.1469	0.2513	0.2485	0.1884	0.1853	0.4123	0.3938	1.4671	0.9868	1.4893	0.9913	2.5825	1.3132
														1st transitions for ONIOM
n-pi*	L-ADC(2)	PbE						FDE				PC embedding (iao)		ONIOM-ME		ONIOM-EE (iao)		PBE	PBE0
		PBE density		HF density		PBE0 density		PBE density		HF density		PBE	PBE0	PBE	PBE0	PBE	PBE0
	L-ADC(2)	PbE(PBE, loc)	PbE(PBE, noloc)	PbE(HF, loc)	PbE(HF, noloc)	PbE(PBE0, loc)	PbE(PBE0, noloc)	FDE(PBE, LDA)	FDE(PBE, GGA)	FDE(HF, LDA)	FDE(HF, GGA)	PCE(PBE)	PCE(PBE0)	ONIOM-ME(PBE)*	ONIOM-ME(PBE0)*	ONIOM-EE(PBE)*	ONIOM-EE(PBE0)*	PBE	PBE0
MAE [eV]	0.014376	0.165276	0.148956	0.157684	0.155418	0.170624	0.151502	0.033174	0.034756	0.030158	0.047428	0.0826	0.079846	0.493367	0.074	0.500933	0.0803333	1.32042	0.312236
SD[ eV ]	0.0154406	0.125998	0.129238	0.121575	0.135158	0.129549	0.136274	0.0482499	0.0451611	0.0388926	0.0478967	0.113645	0.108544	0.458694	0.0845502	0.448213	0.0980036	0.596463	0.430795
MAX ABS [ eV ]	0.0558	0.5773	0.5498	0.5882	0.601	0.5968	0.5839	0.2374	0.1618	0.1227	0.1804	0.3885	0.3456	1.0653	0.1339	1.0653	0.1743	3.6239	2.2359
[truncated: 73 more columns]

## Sheet: L-ADC(2)
				Ref.	MRCC	Abs. Error			L-ADC(2)
				ADC(2)	ADC(2)				Retained occupied MOs	Retained virtual NOs	Retained aux. functions
	#	Complex	Si	eV	eV	eV			%	%	%
	1	1d	1	3.9983	3.9991	0.0008			69.23	55.8	73.91
	2	1d	2	5.0058	5.0087	0.0029			79.49	59.6	82.61
	3	1d	3	4.7745	4.7748	0.0003			69.23	55.8	73.91
	4	1d	4	6.1939	6.1963	0.0024			79.49	62	82.61
	5	1d	5	5.6417	5.6421	0.0004			100	72.6	100
	6	1h	1	3.9772	3.978	0.0008			69.23	52.5	70.83
	7	1h	2	4.7929	4.7958	0.0029			79.49	52.5	80.56
	8	1h	3	4.779	4.7793	0.0003			69.23	57.4	70.83
	9	1h	4	5.929	5.9324	0.0034			79.49	60.1	80.56
	10	1h	5	5.6155	5.6158	0.0003			100	72.6	100
	11	1i	1	4.1618	4.1627	0.0009			79.41	61.6	80.95
	12	1i	2	4.5873	4.5905	0.0032			79.41	62.1	80.95
	13	1i	3	4.8626	4.8627	0.0001			79.41	61.6	80.95
	14	1i	4	5.648	5.6516	0.0036			79.41	61.6	80.95
	15	1i	5	5.7578	5.7581	0.0003			91.18	70	98.41
	16	1j	1	4.2281	4.2289	0.0008			79.41	61.6	80.95
	17	1j	2	4.7857	4.7889	0.0032			100	73.2	100
	18	1j	3	4.8792	4.8793	0.0001			79.41	61.6	80.95
	19	1j	4	5.9114	5.9148	0.0034			100	74.7	100
	20	1j	5	5.8342	5.8345	0.0003			100	77.4	100
	21	1k	1	4.033	4.0338	0.0008			85.37	61.6	94.67
	22	1k	2	4.9307	4.9336	0.0029			82.93	59.8	84
	23	1k	3	4.7628	4.763	0.0002			65.85	50.7	68
	24	1k	4	6.1265	6.1297	0.0032			92.68	67.2	96
	25	1k	5	5.6743	5.6747	0.0004			100	74.2	100
	26	1l	1	3.9501	3.9509	0.0008			81.25	55.6	91.95
	27	1l	2	4.966	4.9689	0.0029			70.83	51.5	72.41
	28	1l	3	4.7543	4.7546	0.0003			56.25	43.3	58.62
	29	1l	4	6.1664	6.1697	0.0033			79.17	58.6	85.06
	30	1l	5	5.5893	5.5897	0.0004			100	73.5	100
	31	1p	1	4.1357	4.1364	0.0007			75	59.2	77.27
	32	1p	2	4.8842	4.8871	0.0029			100	74.5	100
	33	1p	3	4.8142	4.8143	0.0001			75	59.2	77.27
	34	1p	4	6.0317	6.0351	0.0034			100	76	100
	35	1p	5	5.7592	5.7595	0.0003			100	77.6	100
	36	1q	1	3.5593	3.56	0.0007			94.44	73.1	98.44
	37	1q	2	4.5376	4.5406	0.003			75	62.9	78.12
	38	1q	3	4.5234	4.5243	0.0009			75	62.4	78.12
	39	1q	4	5.683	5.6866	0.0036			100	79	98.44
	40	1q	5	5.3511	5.3523	0.0012			100	80.1	98.44
	41	1v	1	4.1925	4.1932	0.0007			75	60.7	78.46
	42	1v	2	4.9783	4.9813	0.003			100	74.3	100
	43	1v	3	4.8471	4.8471	0			75	60.7	78.46
	44	1v	4	6.1564	6.1598	0.0034			100	77.5	100
	45	1v	5	5.802	5.8024	0.0004			86.11	69.6	92.31
	46	2a	1	5.1947	5.1969	0.0022			91.67	70.7	95.24
	47	2a	2	5.2392	5.2399	0.0007			77.78	60.8	76.19
	48	2a	3	6.2339	6.2348	0.0009			100	81.2	100
	49	2b	1	5.1799	5.1824	0.0025			91.43	71.8	95.12
	50	2b	2	5.224	5.2247	0.0007			91.43	73	95.12
	51	2b	3	6.2459	6.2467	0.0008			100	81	100
	52	2c	1	5.3142	5.3164	0.0022			100	76.4	100
	53	2c	2	5.1658	5.1666	0.0008			91.43	70.1	95
	54	2c	3	6.1787	6.1796	0.0009			100	78.2	100
	55	2e	1	5.2641	5.2663	0.0022			57.14	52.2	63.16
	56	2e	2	5.41	5.4104	0.0004			75.51	66.8	84.21
	57	2e	3	6.1815	6.1825	0.001			75.51	68.3	86.34
	58	2e	4	6.6406	6.6425	0.0019			55.1	50.7	61.84
	59	2g	1	5.2994	5.3006	0.0012			85.71	77.1	94.27
	60	2g	2	5.1689	5.1705	0.0016			85.71	77.6	85.62
	61	2g	4	6.6388	6.6411	0.0023			77.55	69.8	84.43
	62	2h	1	5.3959	5.3984	0.0025			80	53.6	77.78
	63	2h	2	5.2587	5.2594	0.0007			70	50	66.67
	64	2h	3	6.1931	6.1941	0.001			70	50.5	66.67
	65	2h	4	6.7177	6.7198	0.0021			67.5	47.3	65.28
	66	3a	1	5.347	5.3473	0.0003			75.68	64.1	77.05
	67	3a	2	5.3939	5.396	0.0021			75.68	63.5	77.05
	68	3a	3	5.9974	5.9984	0.001			100	83.5	100
	69	3a	4	6.4638	6.4669	0.0031
	70	3a	5	6.4906	6.4911	0.0005			94.59	78.8	100
	71	4a	1	4.5541	4.5549	0.0008			86.21	69.8	88.24
	72	4a	2	4.7192	4.7218	0.0026			100	77.2	100
	73	4a	3	5.5452	5.5469	0.0017			86.21	71.1	88.24
	74	4a	4	5.8966	5.9003	0.0037			100	79.2	100
	75	4a	5	6.2537	6.2563	0.0026			86.21	72.5	88.24
	76	4b	1	4.4095	4.4103	0.0008			86.21	69.8	88.24
	77	4b	2	4.7755	4.7779	0.0024			100	77.9	100
	78	4b	3	5.5849	5.5863	0.0014			100	77.9	100
	79	4b	4	6.037	6.0406	0.0036			100	78.5	100
	80	4b	5	6.2429	6.2456	0.0027			100	79.2	100
	81	4c	1	4.3961	4.397	0.0009			75.76	61.3	78.95
	82	4c	2	4.8708	4.8732	0.0024			100	75.6	100
	83	4c	3	5.4976	5.4992	0.0016			87.88	69.6	89.47
	84	4c	4	5.9366	5.9402	0.0036			100	76.8	100
	85	4c	5	6.4356	6.4384	0.0028			100	78	100
	86	6a	1	2.6	2.6011	0.0011			84.62	57.3	85.57
	87	6a	2	2.6882	2.6884	0.0002			92.31	61.3	92.78
	88	6a	3	3.6444	3.6483	0.0039			92.31	61.3	92.78
	89	6a	4	3.9088	3.9103	0.0015			92.31	64.3	92.78
	90	6a	5	3.8641	3.8645	0.0004			76.92	55.7	78.35
	91	6b	1	3.1978	3.1991	0.0013			71.43	53.5	75.76
	92	6b	2	3.2373	3.2376	0.0003			64.29	49.8	69.7
	93	6b	3	4.451	4.4549	0.0039			92.86	64.5	93.94
	94	6b	4	4.7033	4.7046	0.0013			78.57	59.9	81.82
	95	6b	5	4.5344	4.5349	0.0005			71.43	54.8	75.76
	96	6c	1	3.1153	3.1165	0.0012			81.48	60.2	89.69
	97	6c	2	3.1513	3.1516	0.0003			66.67	52.8	71.13
	98	6c	3	4.5454	4.5493	0.0039			100	72.2	100
	99	7a	1	3.3392	3.3399	0.0007			76.74	58	86.11
	100	7a	2	3.9748	3.9774	0.0026			100	75.1	100
	101	7a	3	4.4049	4.4082	0.0033			100	78.5	100
	102	7a	4	3.6364	3.6366	0.0002			58.14	47.3	61.11
	103	7a	5	5.5405	5.5407	0.0002			100	78.5	100
	104	7b	1	3.377	3.3777	0.0007			59.18	45.6	62.5
	105	7b	2	3.8523	3.8549	0.0026			67.35	52.3	70
	106	7b	3	3.7644	3.7646	0.0002			51.02	41	55
	107	7b	4	4.3243	4.3276	0.0033			83.67	61.5	85
	108	7b	5	5.5475	5.5476	0.0001			67.35	52.7	70
	109	8a	1	5.143	5.1451	0.0021			80.49	59.1	81.82
	110	8a	2	5.215	5.2156	0.0006			80.49	59.1	81.82
	111	8a	3	6.2106	6.2132	0.0026			80.49	58.6	81.82
	112	8a	4	6.292	6.2934	0.0014			90.24	67.7	90.91
	113	8a	5	6.6567	6.6594	0.0027			100	71.7	100
	114	9a	1	3.897	3.8984	0.0014			85.71	67.1	88
	115	9a	2	4.8134	4.8133	0.0001			71.43	58.6	76
	116	9a	3	5.5535	5.5531	0.0004			71.43	59.2	76
	117	9a	4	6.7512	6.7524	0.0012			100	74.3	97.37
	118	9a	5	6.7529	6.7541	0.0012			100	76.3	97.37
	119	11a	1	3.6953	3.6955	0.0002			78.95	56.9	81.44
	120	11a	3	4.4949	4.4955	0.0006			52.63	42.4	59.79
	121	11a	5	5.7277	5.728	0.0003			57.89	49.2	62.89
AVERAGE						0.00155041			84.0308	64.99	86.1617
MIN						0			51.02	41	55
MAX						0.0039			100	83.5	100
									L+NO-ADC(2)
									Retained occupied MOs	Retained virtual NOs	Retained aux. functions

## Sheet: Test_of_atomic_charges
		ADC(2):PBE / cc-pVDZ – ONIOM-EE
		Statistics of the error of the lowest energy transition [ eV ]
		Min Error	Max Error	MUE	RMSE
	IAO	0.0136	0.5624	0.136648	0.185641
	Löwdin	0.0154	0.55	0.178267	0.238663
	Mulliken	0.0149	0.6687	0.198767	0.266354
		ADC(2):PBE / cc-pVDZ – ONIOM-EE
		Statistics of the error of all transition [ eV ]
		Min Error	Max Error	MUE	RMSE
	IAO	0.038985	1.43621	0.299118	0.413454
	Löwdin	0.0543778	1.42097	0.300607	0.411853
	Mulliken	0.0505323	1.4196	0.304271	0.415059
